# Supplementary material for: Digger wasps Microbembex monodonta SAY (Hymenoptera, Crabronidae) rely exclusively on visual cues when pinpointing their nest entrances
Source: PLoS One. 2023 Mar 29;18(3):e0282144. doi: 10.1371/journal.pone.0282144 (PMC10058119; doi:10.1371/journal.pone.0282144)
Supplement: S1 Data — Same for the spread of search distributions. (XLSX) [file pone.0282144.s003.xlsx]

## Sheet: Data for Fig. 5H
Data used for Figure 5H
	Position of mean of search			Spread of search distribution
Condition	distributionrelative to nest
	cm	cm	cm	cm	cm
	X	Y		X	Y
A	0.987156	-1.31893		4.9261	5.90842
A	-0.575841	-1.86202		4.31155	6.56168
A	-0.251628	-0.887367		4.05024	2.13884
A	0.430671	-0.164866		2.62758	2.1098
A	-0.711333	-0.877669		1.64042	2.32756
A	-0.164526	-1.4353		2.90824	2.6179
A	0.77424	-0.82433		3.20826	2.55015
A	-0.261306	-0.82433		3.61957	4.36962
A	-0.203238	-0.950404		2.66145	2.91308
A	-0.14517	-0.82433		1.91141	2.705
A	0.411315	-0.67886		1.49041	1.38879
A	-0.314535	-1.22195		1.32589	2.3324
B	-0.150009	-0.72735		11.0136	7.88273
B	-0.987156	-0.819481		9.52799	5.60356
B	0.411315	0.625521		5.10031	5.78744
B	-0.329052	-1.32863		7.30689	4.66964
B	0.522612	-1.64381		6.13585	4.20025
B	0.783918	-1.16861		3.07276	4.82932
B	-0.406476	-1.26074		3.14535	4.97449
B	-0.498417	-1.39166		3.94379	3.9583
B	0.600036	-0.72735		3.697	4.36478
B	0.517773	-1.09587		4.7519	2.05658
B	0.324213	0.087282		4.62125	2.09529
B	-0.072585	-0.945555		3.08728	3.43085
C	-0.638748	-0.009698		9.41669	5.37613
C	0.024195	-2.29358		3.42117	6.31973
C	-0.687138	-2.16265		3.97766	5.93261
C	0.251628	-0.858273		6.02939	4.78093
C	1.58235	-0.523692		5.41484	4.04056
C	-0.464544	-0.116376		8.96183	3.69216
C	-0.353247	-0.746746		6.61975	2.97115
C	-0.769401	-0.644917		5.12934	3.64861
C	-0.09678	-0.577031		3.82281	4.00185
C	-0.454866	-0.610974		4.09379	2.5937
C	-0.304857	-0.053339		2.55499	2.43886
C	-0.217755	-0.557635		1.59687	1.7372
D	-0.358086	-0.804934		7.94564	10.4087
D	1.79043	-1.54683		11.0329	7.87305
D	1.05974	-0.892216		9.53767	7.51497
D	-0.425832	-0.203658		9.93931	5.59388
D	1.15168	-0.513994		5.99068	4.87771
D	-2.18723	-2.19175		7.88273	3.18406
D	-0.440349	-1.08618		4.47124	5.53582
D	-0.885537	-1.58562		2.78726	4.52447
D	0.164526	-0.489749		3.41633	4.51963
D	-0.082263	-0.121225		4.02605	3.42117
D	0.164526	0.155168		2.87437	2.19207
D	-0.053229	-0.256997		1.76623	2.75339
E	-0.551646	-0.184262		3.65828	9.61509
E	-0.004839	-0.363675		4.45188	5.60356
E	-0.101619	0.09698		5.41968	3.82765
E	-0.24195	-1.10072		6.35845	1.53396
E	0.087102	-0.363675		4.79545	3.07276
E	-0.14517	0.315185		2.42434	4.03573
E	-0.072585	0.014547		2.49209	3.08728
E	-0.633909	-0.174564		3.19374	2.14852
E	0.232272	-0.329732		2.05658	1.4517
E	-1.05974	-0.615823		1.4517	2.31788
E	-0.4839	-0.334581		1.78559	2.32756
E	0	-0.004849		0.808113	1.3404
F	-0.643587	0.286091		6.1794	4.61157
F	-0.600036	-1.01829		6.19392	4.45672
F	0.991995	0.441259		6.29554	3.43085
F	0.541968	0.092131		6.55201	2.30336
F	0.454866	0.04849		3.59538	3.32439
F	0.643587	-0.756444		2.57919	2.13884
F	-0.561324	-0.761293		2.97115	3.35343
F	0.077424	-0.349128		2.38079	3.28568
F	-0.106458	-0.33943		2.53564	2.7292
F	-0.309696	-0.252148		2.7292	3.10664
F	-0.266145	-0.218205		1.45654	1.2775
F	-0.101619	-0.261846		1.18556	1.19523
G	-0.353247	-1.82807		10.7377	5.6326
G	0.779079	-1.57593		4.66964	8.56503
G	2.09529	0.334581		7.18108	4.04056
G	-1.71301	-0.756444		9.03441	5.62776
G	-0.295179	-1.02314		5.73905	5.81164
G	0.667782	-0.543088		5.03256	4.07444
G	-0.58068	-1.77473		4.13735	4.21477
G	0.508095	0.276393		2.5937	3.54699
G	0.004839	-0.547937		3.97766	2.96147
G	-0.450027	-1.30438		3.42117	2.35659
G	-0.358086	-0.256997		2.16303	2.3082
G	-0.537129	-1.15891		1.49041	1.87269
